# Supplementary material for: Sacubitril/Valsartan for Prevention of Cancer Therapy-Related Cardiac Dysfunction: A Systematic Review and Meta-Analysis of Randomized Controlled Trials
Source: J Cardiovasc Dev Dis. 2026 Jul 10;13(7):323. doi: 10.3390/jcdd13070323 (PMC13410051; doi:10.3390/jcdd13070323)
Supplement: Supplementary file 1 [file jcdd-13-00323-s001.zip]

Archive with 2 entries (2 files):
- jcdd-4353943-supplementary.pdf
- jcdd-4353943-Table S2.pdf
